# Supplementary material for: Urine/Plasma Neutrophil Gelatinase Associated Lipocalin Ratio Is a Sensitive and Specific Marker of Subclinical Acute Kidney Injury in Mice
Source: PLoS One. 2016 Jan 29;11(1):e0148043. doi: 10.1371/journal.pone.0148043 (PMC4732663; doi:10.1371/journal.pone.0148043)
Supplement: S1 Dataset — (XLS) [file pone.0148043.s001.xls]

## Sheet: Fig 1P
Tubular dilation score
non-op	ctrl-op	10-min isch	20-min isch	30-min isch
0	0	0.5	1.5	1
0.5	0	0.5	1.5	2.5
0.5	0.5	0.5	1.5	4
0	0	0.5	2	0.5
	2	1	3	2
	0.5	1.5	1.5	2
	0	1	2.5	3
	0	1	2	3
		3		1.5
				1.5
				3
				1.5
				3
				0.5
				3
				2.5
				3

## Sheet: Fig 1Q
Tubular necrosis score
non-op	ctrl-op	10-min isch	20-min isch	30-min isch
0	0	0	1	3
0	0.5	0	2	2.5
0	0	0	0	3
0	0	0	2.5	3.5
	0	0	3	3
	0	0.5	0.5	0
	0	0	2.5	2
	0	0	0.5	2.5
		0		3.5
				3
				3
				2.5
				2.5
				3.5
				3.5
				4
				3

## Sheet: Fig 1R
Tubular cast score
non-op	ctrl-op	10-min isch	20-min isch	30-min isch
0	0	0.5	0	3.5
0	0	0	1.5	3
0	0	0	0	3
0	0	0	2.5	4
	0	0	3	2
	0	0	1	3
	0	0	2	2
	0	0	1	3
		0		3
				3
				2
				2.5
				1
				4
				3
				3
				3

## Sheet: Fig 1S
Blood Urea Nitrogen
non-op	ctrl-op	10-min isch	20-min isch	30-min isch
24.5794	14.2056	18.3645	64.2523	121.729
25.514	18.972	17.0094	100.701	113.178
23.5047	16.6822	25.6542	128.505	145.794
21.4019	15.1402	15.0935	110.748	105.608
20.7944	26.0748	32.0561	95.7944	121.495
16.3551	20.2336	18.972	124.299	101.402
21.5421		43.1308	102.336	114.486
18.7383				100
21.3084				122.43
17.3364				95.3271
23.1308				123.832
22.8505				107.477
23.4112				101.402
14.1589				121.495
16.9159				108.411
17.7103				130.841
25.9346
22.4766
19.7196
24.7196
23.5514
22.243
10.0935
18.2243
17.0561
22.757
24.7196
19.2523
25.7944
27.7103
21.4019
17.3832
17.9439
17.3832

## Sheet: Fig 2T
Relative NGAL Stain Score - CORTEX
non-op	ctrl-op	10-min isch	20-min isch	30-min isch
0.0864529	0.407616	0.190402	0.416715	0.340816
0.113834	0.412051	0.429679	0.451782	0.359618
0.144277	0.453695	0.473023	0.594093	0.393717
0.182743	0.512786	0.555549	0.621984	0.433496
	0.5319	0.568084	0.641578	0.539814
	0.558464	0.602004	0.643636	0.576263
	0.659998	0.669493	0.670487	0.60921
	0.679812	0.673962	0.698165	0.618536
		0.778494		0.619395
				0.631631
				0.637071
				0.660009
				0.677301
				0.697499
				0.698909
				0.728494
				0.730177

## Sheet: Fig 2U
Relative NGAL Stain Score - OUTER STRIPE
non-op	ctrl-op	10-min isch	20-min isch	30-min isch
0.047365	0.151809	0.044057	0.515345	0.491199
0.077195	0.400567	0.342743	0.68979	0.643171
0.022293	0.107413	0.513478	0.58964	0.558859
0.209647	0.179886	0.641072	0.677576	0.717946
	0.703757	0.556847	0.841422	0.692933
	0.431474	0.616559	0.692707	0.821004
	0.759844	0.63984	0.819572	0.804881
	0.656094	0.78714	0.721236	0.812115
		0.834599		0.827333
				0.859877
				0.830092
				0.770231
				0.814628
				0.805645
				0.848746
				0.866455
				0.860042

## Sheet: Fig 2V
Relative NGAL Stain Score - INNER STRIPE
non-op	ctrl-op	10-min isch	20-min isch	30-min isch
0.056333	0.220847	0.172704	0.620689	0.410245
0.10816	0.329632	0.467585	0.279351	0.522113
0.068603	0.184511	0.361515	0.50594	0.516808
0.235122	0.267171	0.554758	0.807309	0.582072
	0.374385	0.43783	0.691932	0.700296
	0.35836	0.48961	0.740645	0.709284
	0.44821	0.38327	0.753848	0.766067
		0.765369	0.610803	0.734536
		0.814996		0.815154
				0.764784
				0.787452
				0.705283
				0.702677
				0.745174
				0.773652
				0.768682
				0.788627

## Sheet: Fig 3A
Correlation
uNGAL mg/24h	uNGAL/uCr
0.218544	0.928398
-0.401643	0.0699672
0.451082	0.927726
-1.86681	-0.166055
-0.272587	0.744511
-0.192649	0.349503
0.367302	0.716354
0.470574	0.965665
0.847835	1.41905
1.53649	2.11483
1.68552	2.35984
0.989686	2.48091
0.680401	1.55415
-0.281368	0.732823
-1.96678	-0.266008
1.28216	1.90728
1.17166	2.05558
0.86915	1.23498
0.953569	2.24021
-0.0834571	1.61475
-2.46243	-0.894384
1.1575	2.27731
-1.20615	0.495455

## Sheet: Fig 3B
pNGAL (µg/ml)
non-op	ctrl-op	10-min isch	20-min isch	30-min isch
0.0823864	5.00473	3.58776	4.34484	13.3236
0.109097	1.09069	4.99698	8.16621	26.8446
0.0822161	4.47615	2.77974	8.6757	2.39029
0.0153221	2.65087	2.34717	8.37493	31.8916
0.0181098	2.38173	2.77433	12.0555	22.2133
0.0408715	1.83185	2.11864		16.7936
0.110564				11.1065
0.0635452				14.624
0.050912				16.7322
0.0398886				2.41893
0.0743763				6.83776
0.0638797				6.05032
0.0543549				2.72948
0.0413335				13.5317
0.0710588				26.1399
0.0345308				24.7282
0.0475724				15.9467
0.0466043
0.0506236
0.104246
0.0752818
0.031831
0.0576961

## Sheet: Fig 3C
NGAL/GADPH mRNA
non-op	ctrl-op	10-min isch	20-min isch	30-min isch
0.00410046	0.0551689	0.0633725	1.22264	4.31691
0.00296038	0.216134	0.121582	1.50525	2.11404
0.00219738	0.142595	0.0890031	2.23457	3.16017
0.00238797	0.153893	0.289172	1.33793	2.63902
0.00296038	0.176777	0.469761	0.757858	1.79005
0.00344806	0.0642571	0.186856		5.27803
0.00377319				3.605
0.0024551				1.02811
0.00344806				2.9897
0.0021822				0.619854
				1.59107
				1.7411
				0.578344
				2.11404
				2.32947
				5.77572
				2.49666

[truncated: 10 more sheets: Fig 3D, Fig 3E, Fig 3F, Fig 4A, Fig 4B, Fig 4C, Fig 4D, Fig 4E, Fig 4F, Fig 4G]
